# Supplementary material for: New Insight into Drugs to Alleviate Atopic March via Network Pharmacology-Based Analysis
Source: Curr Issues Mol Biol. 2022 May 18;44(5):2257–74. doi: 10.3390/cimb44050153 (PMC9164039; doi:10.3390/cimb44050153)
Supplement: Supplementary file 1 [file cimb-44-00153-s001.zip › Supplementary Table S1.csv]

Table S1: The number of 999 Atopic Dermatitis (AD) targets	The number of 517 Allergic Rhinitis (AR) targets	The number of 2,374 Allergic Asthma (AA) targets	The number of 229 Atopic March (AM) targets
ATOD3	IL13	TBX21	ATOD2
ATOD8	HRH1	IL5	SPINK5
ATOD6	IL4R	IL13	MS4A2
ATOD2	RORA	CCL11	CCL26
ATOD4	SPINK5	TGFB1	CCL11
ATOD5	TLR1	ICAM1	CCL24
ATOD7	ABO	IL4	IL12RB1
ATOD9	MS4A2	IL6	FLG
AIIDE	PVT1	MMP9	PHF11
SPINK5	ZPBP2	NOS2	POSTN
COL6A5	COL2A1	CCL2	TIMELESS
MS4A2	CLEC16A	CCL5	ARHGEF5
CX3CR1	SIK3	SCGB3A2	TNF
CCL26	DNAH11	ADRB2	TLR4
CCL27	CARMIL2	ALOX5	TLR2
APUG	PLA2G7	HLA-DQB1	STAT6
IDAIL	DYRK4	HLA-DRB1	HAVCR1
CPPRDD	FTO	HLA-G	CD14
CVID10	IL18R1	GSDMB	IL4R
ARCI1	IL33	TNF	IL13
ASRT7	FOXP3	TSLP	CHI3L1
AISIMD	LAMA3	IL33	FOXP3
SPINK6	RTF1	IL1RL1	STAT3
MCCPD	NFKB1	ORMDL3	JAK1
CELIAC1	SMAD3	HLA-DQA1	HLA-DRB1
ASRT8	PRDM16	IL6R	CTLA4
CGDX	FCER1G	RAD50	IL2RA
EOE1	ATXN2	PDE4D	CD28
CCL11	SYCP2L	IKZF3	NFKB1
CCR5	JAZF1	HNMT	FCER1G
CCL24	ST8SIA2	CDHR3	STAT1
CANDF2	LPP	KIF3A	PGM3
EPP1	COX4I2	PYHIN1	IL1RL1
MSSP	DAW1	MUC7	TNFAIP3
CANDF8	RERE	PLA2G7	IL18R1
IBDIMDE	FLG	DNAH5	RORA
NR1H3	BACH2	TNIP1	HLA-DQA1
TRPV3	TSLP	WDR36	SIK3
ARCI2	NFATC2	PTGDR2	CLEC16A
FAF2	MFSD13A	CCR3	TAC1
IGER	ABCA1	PARP1	AHR
HIES1	BSND	EDN1	NFATC2
PSORS4	IL4	GATA3	F2RL1
HIES5	LINC02341	GSTM1	LINC00299
HIES3	HLA-B	GSTP1	JAZF1
SART1	TNF	HLA-DPB1	RERE
HIES2	PLCL1	TNC	TSLP
IL12RB1	PLCG2	IL1B	IL6
TNFSF8	TTC6	IL1RN	HLA-DQB1
TNFRSF8	LINC02240	IL2RA	TRAF6
TBC1D4	RBFOX1	IL4R	IL7R
HIES4	ACTR1A	ARG1	IL31
PSORS11	RAD50	NPSR1	CXCL8
FLG	ASXL2	RNASE3	IL5
PHF11	DCAF1	STAT6	IL4
POSTN	LINC01426	VEGFA	IL1B
TIMELESS	IFNG	CAT	IL1A
SETDB2	CDK2AP1	CD14	IL10
ARHGEF5	LINC00299	ARG2	TNFSF4
TPI1	IL5	AREG	IFNG
TNF	SPPL3	NQO1	IL17A
TLR4	IL1RL1	MMP1	IL18
TLR2	IL17A	ALDH2	SMAD7
STAT6	AQP2	CTNNA3	SMAD3
HAVCR1	IL10	SOD1	GSDMA
CD14	LINC00486	BCL2	TLR1
CHGA	NKAIN3	RUNX3	LPP
CMA1	SULT1A1	HMOX1	PLA2G7
IL4R	IL7R	PLAU	ATXN2
IL13	PGM3	TRPA1	TH2LCRR
CHI3L1	GATA3	IFNL3	CCL17
CARD11	LEP	NPY	IL22
IL6R	TLR4	PTEN	IL33
IL6ST	ADAM33	MMP10	BACH2
FOXP3	IL1B	ADCY2	NR1I2
STAT3	IL18	ADCYAP1R1	CYBB
JAK1	CXCL8	MYB	CCL5
DOCK8	IL9	BGLAP	IL9
OVOL1	ANKHD1-EIF4EBP3	SPRR2B	CCR4
HLA-DRB1	IL6	TIMP3	MYDGF
CTLA4	RNASE3	CCL26	IL23A
WAS	STK26	DNMT1	IGHE
TP63	ACE	EGFR	SLC52A1
IL2RA	ANKHD1	NR3C1	TGFB1
CD28	SPP1	HSD11B2	MIR155
GLB1	MMP9	IL10	IL25
NFKB1	TGFB1	IL17A	CSF2
FCER1G	MYDGF	KRT19	IL2
CARD14	ALRH	MUC5AC	PPARA
STAT1	IL27	SERPINE1	HPGDS
PGM3	SCGB1A1	IL22	CXCL10
IL1RL1	TLR7	PDE4B	BDNF
CASP8	CCL11	SERPINA1	CASP1
STAT5B	TNFSF4	PPP2CA	MAPK1
NOD2	ICAM1	PTGS2	VEGFA
KRT16	IL17D	DPP10	VDR
TGM5	CASP1	CCL17	HRH4
TNFAIP3	POSTN	SCGB1A1	FAS
IQGAP1	CD14	CXCL14	CCL2
ZNF652	IL37	AGER	POMC
ZNF365	F2RL1	SFTPD	NLRP3
CSTA	IFNA13	STAT4	NGF
KRT1	CTLA4	CCR4	GATA3
IL18R1	IL22	LTA4H	CCR3
RORA	IFNA1	CCL22	RNASE3
TNFRSF1B	VEGFA	C5AR1	LRRC32
WIPF1	TLR2	TLR3	EDN1
HLA-DQA1	TIMD4	PIN1	DEFB1
ZAP70	TLR3	C3AR1	GSTP1
SIK3	STAT6	CD40	SOAT1
IRF1-AS1	IL12B	ESR2	ADAM17
TTC28	PLAT	PRMT1	EMSY
ZBTB38	NLRP3	FAS	JUN
NCF2	PTGDR2	PLA2G4A	ISG20
SMG6	TAP1	PTGER3	IL21
CLEC16A	ADIPOQ	TACR1	CCL13
TASOR	ENPP3	C5	SOCS3
RUNX1	BCL2L12	VIP	ICAM1
SMARCA2	NOTCH1	CD86	IL37
ENG	CCL5	EDNRB	TRPV1
RUNX3	ARHGEF5	RHOA	CXCR4
MSMB	SERPINE1	MIF	DPP4
TAC1	TIMELESS	NTRK1	GSTK1
AHR	TLR8	SFTPA1	EGFR
KIAA1109	IL31	UTS2	SLCO6A1
MTHFD1	CCR3	CCR8	GSTM1
FOSL2	FOXJ1	AGTR1	NOS2
CAMP	HAVCR1	AGTR2	NOTCH1
SUOX	BLK	ITPR1	ORAI1
EXOC6B	PIK3CG	PDGFB	HAVCR2
CASR	EMSY	SFTPB	MMP9
SPRR2E	IL1A	UCN	TAP1
ZDHHC12	PTGS2	PRMT3	PLB1
NFATC2	CCL7	PRMT5	MTHFR
F2RL1	MATN2	CARM1	FN1
IKZF2	MIR143	CFTR	FCER1A
FGF12	MAPK1	SPINK5	IL32
NOS3	RETREG1	CHAT	CCL20
LINC00299	MIR146A	CSF2RB	PLA2G1B
JAZF1	MIR155	DCN	CLDN4
FGD2	CCL17	F7	EPHB2
EYA2	SLC52A1	MS4A2	USO1
RERE	PIK3CD	FGA	SOCS1
ERCC2	IL2RA	FLG	PTGDR2
NCF4	PIK3CB	PRMT2	CCL7
ERCC3	MIR202	ITGB6	HLA-C
SLC35D1	ISG20	PIK3CD	YWHAZ
SRP54	IL25	PRF1	HNMT
FLI1	HRH4	SLC5A7	EBI3
TSLP	BPIFA1	BDKRB2	ICOS
FECH	OMP	SLC18A3	GSTT1
FOXO1	MRPL4	SLC22A1	NR3C1
POLG	ECSCR	STAT3	HMGB1
IL6	NGF	IL18R1	IL1RN
HLA-DQB1	TAC1	ZPBP2	RNASE2
RAI1	CRLF2	NOD2	VIP
TRAF6	PIK3CA	TNFSF4	IL13RA2
RNF113A	MUC5AC	TLR6	IFNA13
NRROS	BDNF	GSDMA	IFNA1
GTF2E2	IRF4	TLR10	IDO1
KRT9	JAG1	SMAD3	TLR6
IL7R	TRPV1	ATG5	MIR146A
ZNF217	FCRL3	ADA	TRBV20OR9-2
IL31	CHRM3	IL1R1	RAD50
SLC30A2	CD19	DENND1B	PTGS2
EVI5	PTPN22	FCGR2A	CD40
UNC80	VIP	ICOS	TLR3
ITPR3	CHI3L1	IL2RB	TIMD4
HPGD	CPSF4	TLR1	CLOCK
CXCL8	ANO1	ADORA1	CCL4
IL5	CD86	IL23R	MS4A1
IL4	NR1I2	JAG1	CD163
IL1B	AGT	ICOSLG	CD86
IL1A	AGXT	IL7R	CD80
IL10	EPHB2	IRF4	ADAM33
UBE2E2	ALB	ITGAX	TAP2
TNFSF4	CST1	PTGER2	SCGB1A1
IFNG	EZH2	SLC22A5	TNFRSF4
IL17A	CSF2	NKX2-1	CCR2
IL18	FCER1A	COL1A1	TWIST1
FLG-AS1	CYSLTR1	ERBB2	TLR5
INPP5D	CD274	MTOR	DUSP1
D2HGDH	NRG1	GAB1	SIRT1
LIG4	HMGB1	DNAI1	IL27
CAVIN1	CLC	DLL1	AGXT
SMAD4	HIF1A	DNAAF3	ETS1
SMAD7	TSPO	ITLN1	GRP
UBA5	SFTPA2	EMSY	ABO
GGNBP2	TLR6	BACH2	SOSTDC1
PHF19	CCL26	RORA	PTPN22
PRR5L	USO1	CASP8	CYSLTR1
AUTS2	BCL2	KIAA1109	PSIP1
RTTN	BMS1	GPR65	MTCO2P12
MLF2	CD69	PGAP3	ABCB6
MIPEP	HAVCR2	FADS2	ADAM10
TNFAIP8	IL17RB	MED24	DNMT1
TRPM1	CD40	CDSN	IL23R
PRKCQ-AS1	SIGIRR	PSORS1C1	RBM45
LRRC43	ORAI1	ETS1	SLC26A3
SRD5A3	RGS1	ABCD1	OSM
SMAD3	ACTB	FCER1G	IL17D
GSDMA	BCL6	FBXL7	TLR9
KANSL1	CCL20	CLEC16A	KRT20
CCDC88B	KHSRP	NEDD4L	PTGDR
TLR1	RNASE2	PTPN22	BCL2
LPP	TNFSF11	GLI2	PPARG
GNAQ	SOCS1	HLA-B	FEV
GNA11	DYNLL1	HLA-DPA1	NPSR1
ICAM5	IL21	HLA-DRB5	LBR
GTF2H5	ENTPD1	KLK3	IL2RB
PLA2G7	PTGDR	ITPR3	CXCR2
CYBC1	TBPL1	KRT7	IL12B
TEF	PRDM10	FADS1	IL12RB2
EFL1	SOCS6	LPP	COX2
LCLAT1	HGS	MICB	MIR143
CCDC26	PCYT1B	NOTCH4	MBL2
PTPRC	CD28	PBX2	CXCL9
ADAD1	CD80	CRIM1	HLA-B
ANKRD16	EAF2	PLEK	IKZF3
COL15A1	POLR1C	CCHCR1	CALCA
CD247	IL1RL2	ALLC	TIMP1
NSMCE3	RAG2	PROC	HIF1A
CFHR4	DLEC1	PSMD3	NOD1
REL	SOCS3	PTCH1	ADRB2
COL5A2	CD1C	PTPRC	NPY
COL5A1	ODF2L	RAD51B	PPIA
ATXN2	OSGEP	HAS2-AS1	PLAU
PPCDC	PRKCD	SLC6A12	SMAD2
ACVRL1	IL32	TBX1	MIR21
GINS1	ORMDL3	TNS1
MPLKIP	CAT	NDFIP1
KLK7	TGFBR2	DOCK8
CD3G	UCN	RUNX1
CCL22	UGT8	DNAH11
DNAJC21	USF2	TNFRSF11A
OTULINL	STAT3	IL18RAP
EDAR	VDR	PTGES
PTPRK	STAT1	ZNF432
COL1A1	VIM	LRBA
LINC01237	VIPR1	TNFSF15
SGF29	VIPR2	CCNT2-AS1
ARRDC1	MIR487B	FAM205C
RMI2	SOAT1	LINC01387
AHI1	TYRP1	MAP3K14-AS1
MYSM1	TYRO3	RNU4ATAC
EDARADD	TNFRSF4	MIR3681HG
PIGX	TIMP1	MROH7-TTC4
TH2LCRR	TCF3	ATP6V1G2-DDX39B
NSUN2	TLR5	RTEL1-TNFRSF6B
POLI	TNFAIP3	FMC1-LUC7L2
PLXNC1	TAP2	CDH17
KDF1	ADAM17	CDK2
DLGAP1	TNFRSF1B	LINC01934
HDAC4	TRAF6	TH2LCRR
DLEU1	POTEF	LINC01425
RAC1	TWIST1	LINC02660
CCL17	CCR2	LINC01527
ARHGAP15	GSTT2B	IL12A-AS1
RAD51B	SFTPA1	LINC01149
BATF3	ADAM12	TSBP1-AS1
BNC2	CCL13	MMADHC-DT
LINC01814	GAN	LINC01615
POLE	TLR10	LINC01063
ZBTB46	CCL2	CCNO
DHCR7	EPX	MRVI1
ZNF800	S100A7	VAV3
SOCAR	FCRL5	LINC02471
STX18-AS1	FAM167A	LINC01862
NPHP3-ACAD11	RORC	SOCAR
ZBTB7B	KLF11	LINC02121
TNFRSF18	CCL24	MPPED2-AS1
TNFRSF11A	LPAL2	CEL
SPPL3	PRDM1	AHSA1
WDPCP	WNT2B	POSTN
DIAPH1	P2RY12	TSBP1
ARID1B	CXCR4	MTCO2P12
PCCB	SFTPD	CETP
EDA	SRSF5	RNU1-79P
RNU4ATAC	CALCA	RNU1-116P
PAH	ADIPOR2	LRRK2-DT
SLCO2A1	DHX40	CYSLTR1
SLC15A2	HDAC11	KRT7-AS
IL22	CALCR	SLC27A5
NCF1	TET1	TDRKH
DNMT3A	GAS5	FGFR1OP
RIT1	SDAD1	CHI3L1
PCCA	GRP	POLI
SBDS	F10	IL17F
MBTPS2	FCGR2B	GLCCI1
OTUD7B	FCGR3A	ACOT7
IL33	FOXO3	CHRNA2
CHD8	AKR1B1	NLRP3
SLC39A8	CIC	ZNF618
MSN	FLNB	LRRC56
BACH2	FLNC	UHRF2
TESPA1	ETS1	CCDC151
PLCL1	AHR	RMI2
PRDM16	DMBT1	TAGAP
GSAP	DNAH9	PARD3B
SIK1	DNMT1	CLCA1
ANAPC1	DNMT3A	SERPINA3
LINC00598	DPP4	LRRK2
NR1I2	ATN1	BTBD11
CYBB	EDA	CCR5
CYBA	EGR1	CCR6
PDE4A	FN1	DNAAF1
SLAMF1	SIRT1	SPATA32
DDX41	CHIA	COL5A1
ETV7-AS1	SIT1	COL5A2
PITPNM2	AMY1A	RBM45
SUFU	AMY1B	ACMSD
MIR4435-2HG	AMY1C	AP1S3
CCL5	IFNL2	COMT
IL9	IFNL1	SLCO6A1
CCR4	NR3C1	UBE2QL1
MYDGF	GJB2	PIH1D3
IL23A	SIGLEC7	CRK
CLDN1	SEC14L2	CRP
IGHE	PADI4	ZBTB46
SLC52A1	ALK	ADAMTS14
TGFB1	SOSTDC1	MPP7
HRNR	AOC1	MAPK14
MIR155	COPD	CSF2
IL25	CBLIF	GLT1D1
CSF2	NOX1	LACC1
IL2	DEFB4A	CARMIL2
PPARA	DEFB1	CTLA4
HPGDS	NXF1	CTNNB1
IL31RA	MTCO2P12	LINC01931
KLK5	GJB6	PUS10
DEFB4B	PSIP1	LINC02085
DEFB4A	CHIT1	JAKMIP1
CLEC10A	IL17F	PLEKHG4B
IL16	SCGB3A2	CCDC167
CXCL10	MRGPRX2	SAXO1
BDNF	DLC1	SLC5A12
CLDN7	NOD1	DGKH
CASP1	DEFB4B	AP2A2
MAPK1	ABCB6	DNAAF4
MAS1	ADAM8	EXD1
SERPINB4	EBI3	ZFPM1
SETBP1	ADAM10	ACE
MGLL	CALCRL	PRICKLE2
VEGFA	CDKN2A	PRSS35
VDR	SEMA3A	SLC30A8
HRH4	PIK3AP1	DPH1
FAS	SOCS4	DPP6
S100A7	IL23R	EDNRA
FLG2	CUX1	AHR
CCL2	KLB	LINC00528
CCL3	CYBB	CMYA5
POMC	ADRB2	EPHA5
NLRP3	SLC5A8	ERBB3
NGF	IFNLR1	ERBB4
GATA3	DECR1	ERCC2
CCR3	CTBS	F2RL1
RNASE3	CDC42EP5	TMEM26
LRRC32	CCR4	FCER2
NPNT	RBM45	JMJD1C
CABIN1	IL31RA	RSPH9
TMEM79	SLCO6A1	JAZF1
EDN1	CLDN4	FER
IL19	DOCK11	FGF8
DEFB1	HT	FGFR1
GSTP1	PARP1	ZNF652
SERPINB3	C20orf181	CLSTN1
MUSK	TET2	ZNF365
JUNB	MIR133B	SBNO2
CD207	COX2	SEPTIN8
SOAT1	MTHFR	SIK2
SPRR3	MTNR1A	CLASP1
ADAM17	NEU1	SIK3
SYK	NEU2	ZFPM2
PCDH1	NFIA	CRB1
MIF	NOS2	LRRC6
DEFB103A	MMP7	KCNE4
S100A8	SCGB2A2	ALOX5AP
JUND	MIR149	GAS2L2
S100A9	MIR15A	ZBTB38
IVL	MIR21	ZDHHC24
EMSY	MIR30A	GABPA
JUN	SMAD2	TNFAIP8
DEFB103B	MBL2	RNF19A
ISG20	MC1R	DNAH1
CCL18	SCGB2A1	COPD
IL21	NPY	POLDIP2
TGFB2	NT5E	PHF19
RAPSN	SLC26A4	RGS22
AQP3	PLAU	GAS1
CCL13	DUOX1	PITPNC1
JAK2	TLR9	GAS8
SOCS3	POMC	HLA-DPA3
FOS	PPARA	HAVCR1
CRH	PPARG	STK36
ICAM1	FEV	CHIA
IL37	IL23A	IL37
TRPV1	IRAK4	GLB1
RNASE7	MIR375	HPGDS
IL17C	OSM	GLDC
CXCR4	DUOX2	GNAI1
DPP4	NOX4	GNAS
GSTK1	SERPINB2	GP1BA
CA2	PBX2	GP1BB
TNFSF14	ADIPOR1	GP9
FOSB	PHF11	ZNF311
EGF	MIR126	EIF2S2P3
EGFR	MIRLET7E	LINC00907
KIF3A	HLA-DRB1	ZNF841
CRP	HLA-G	LINC01091
SLCO6A1	HNMT	XKR6
FLAD1	APOA2	ILDR1
LINC-ROR	CLEC4D	GRID1
GSTM1	IFNB1	GSTT1
FADS2	IGHE	PDZRN4
NOS2	FAS	HDAC2
SPRR1A	HLA-DQB1	HLA-DPB2
NOTCH1	HLA-DQA1	HLA-DQA2
ST2	GSTT1	HLA-DRB3
EBNA1BP2	ICOS	HLA-DRB9
MAPK8	HARS1	HMGB1
ORAI1	HCLS1	UBAC2
HAVCR2	HDAC1	FLG-AS1
TACR1	HDC	LINC00299
MMP9	ACACA	CCDC39
TAP1	HLA-DPB1	OTOG
PLB1	IL1RN	IDS
SHARPIN	IL2RB	IFNA1
PSEN2	KLRC1	DUBR
ELOVL3	KNG1	IFNA13
MTHFR	NPSR1	IFNB1
SEC14L2	LBR	IRGM
MYD88	LCK	MCIDAS
FLNB	LGALS3	ACTBL2
FN1	LOX	IFNG
NELL2	LTC4S	RSPH4A
NLRP1	KCNK2	FTCDNL1
FCER2	GSTK1	IGHE
FCER1A	IL3	IL1A
MME	CXCR1	IL2
CRNN	CXCR2	IL3
STAT4	IL12RB1	IL5RA
IL32	IL12RB2	CXCL8
CLDN8	IL13RA2	IL9
CNGB1	IDO1	IL12B
TMEM232	JAK1	IL18
ARHGEF2	GSTP1	CXCL10
LELP1	TH2LCRR	ISG20
CCL20	HGF	ITGB8
CD1A	IL2	ITPKA
CD1C	TNS1	GSTK1
SELP	VAV3	DNAJB13
PLA2G1B	IKZF3	MROH7
CLDN4	GSDMA	NRROS
CLDN23	XKR6	KNG1
DSG1	CACNA1A	KIF11
H3P28	JUN	CCDC103
KYNU	CD163	KRT81
OPRM1	SERPINB6	C4orf50
EPHB2	PLA2G1B	LEP
USO1	KRT20	LIFR
ARHGEF40	CLOCK	LIG4
SOCS1	SMAD6	CASC15
PACC1	SMAD7	GTF2H5
PTGDR2	CXCL9	LTA
CYP24A1	PCLAF	LTC4S
ADSS2	PPIA	MIR146A
SLC6A4	TRBV20OR9-2	MIR155
CCL7	CPEB4	MANBA
SESTD1	YWHAZ	HCG18
VCAM1	CXCL11	HCG17
HLA-DOA	HACD1	MBL2
HLA-C	KLF4	ARVCF
ANXA6	PRTN3	MLLT3
YWHAZ	CYSLTR2	POTEKP
HAS3	SRL	IRF1-AS1
HNMT	CCL4	MST1
EBI3	MS4A1	PLF
TBX21	MZF1	COX2
KIR2DS1	CAP1	MYLK
TP53	PLB1	PPP1R12B
ICOS	SARDH	RERE
GSTT1	SLC26A3	NFE2L2
CXCL2	DUSP1	NFKB2
CXCL1	EDN1	NGF
NR3C1	EGFR	NODAL
ELOVL6	FLNA	NOS1
HMGB1	BRD4	NOS3
ITK	CCN2	OAS2
IRF2	CTAA1	ORM1
IL1RN	CEBPD	OVOL1
RNASE2	SORBS1	ITSN2
IL9R	GLCCI1	CDON
LCE3C	IFTAP	PDE11A
LCE3B	ADH1B	FOXP3
BCL3	CREB1	WDPCP
TYK2	CSF2RB	NME8
VIP	IL17RA	ZMYND10
IL13RA2	TES	PDE4A
IL15	HLA-C	DDX41
IFNGR1	HLA-DRB4	HDAC7
IFNA13	CXCL10	LUC7L2
IFNA1	LNPEP	SUFU
APOC1	LYZ	SLC26A4
IDO1	HLA-A	RAPGEF6
ARMH1	GYPE	RTEL1
RPSA	LRRC32	PEPD
RABEPK	GPR162	PEX14
PSMD7	XCR1	PGM3
TLR6	DEXI	PIK3CA
MIR146A	GSTM1	PIK3CB
ADAM11	GYPA	PIK3CG
MIR203A	GYPB	TLR9
S100A1	MIR17	MIR4435-2HG
NXF1	HPGDS	OTULINL
PTGDS	ATOD2	MED1
TRBV20OR9-2	CILD30	FEV
RAD50	FCAR	HYDIN
PTGS2		BNC2
TGM3		NSUN2
MCC		CDKAL1
CD40		DNAAF5
LOC102723971		PIGX
CXCR3		CCDC40
TLR3		ATG16L1
ACTL9		ARMC4
CCR10		DNAAF2
LANCL1		VPS13D
SAA2		KIF16B
XPR1		TENM3
CCL23		LRP2BP
PCSK7		PRKCE
TIMD4		PRKCQ
S100B		PRKG1
TOX		MAPK1
SAA1		MYDGF
ADAMTS2		BTNL2
ABCG2		KCNQ5
TNFSF15		CFAP298
CHST3		ADAMTS9
S100A11		ACKR3
CLOCK		CYSLTR2
SATB1		ZMIZ1
MSC		PTGDR
CCL4		PTGDS
SOCS5		COG6
MIR483		ARHGAP31
RPS20		PTPN2
CD68		PTPRK
CCL1		BBS1
SRL		PEX5
CD59		RAB5B
GRAP2		EEFSEC
SLC9A3R1		RPGR
CD48		RREB1
PDLIM7		BDNF
MS4A1		ATXN2
ROS1		SCN4A
CCL8		CCL24
CD163		SDHD
FOXQ1		POTEM
RPE65		IKZF4
CD86		GALNT17
VAMP3		DNAI2
CD80		SHH
UVRAG		MROH3P
TGFBR1		IL25
EFHD2		PMEL
TGFA		SIX3
CERS4		SLC7A2
AIMP2		SPAG1
GORASP1		SRP9
TCN1		BRCA2
TCF3		STAT5B
WDR26		BRS3
TBXA2R		TAC1
TBCA		TALDO1
ADAM33		TAP2
TAP2		TBCD
NPL		TBXA2R
FIP1L1		TDGF1
COLQ		TFRC
CRISPLD2		TGIF1
TGM1		TLR2
LILRA6		TLR4
SCGB1A1		ACTG1
TYR		ACTG2
VEGFC		D2HGDH
TNFRSF4		HIRA
CCR2		UFD1
VIPR2		VDR
TWIST1		TRPV1
YWHAE		MYRF
TRL-TAG1-1		TMEM258
TPT1		ZIC2
TNFRSF1A		ZBTB16
TRPM8		EVI5
TLR5		ALMS1
C2orf49		CCDC28B
TSL		DDX39B
FA2H		MMEL1
SYT1		EFL1
FAR1		AIMP2
NR0B2		TBL1XR1
WNK1		ARHGEF5
NRP1		PRR5L
WASL		ZNF614
BCL11B		CCDC33
TRPA1		SPSB1
ARTN		ADAM33
TLCD3B		ASXL3
CLEC7A		CAMK4
SMIM10L2B		POLR2M
SEMA4A		TRIM8
BLMH		OR5V1
ERAP2		OR12D3
SELE		GATD3A
ANO3		LZTR1
LATS1		ARHGAP24
SEA		TTC25
SRR		DNAL1
SLC2A2		PARP9
TNFRSF14		RSPH3
SPINK7		TATDN1
STAT5A		CARD11
STAT2		ATRN
UBASH3B		COX4I2
PIAS1		OFD1
KHSRP		PHF5A
PRKRA		FBXL20
SPRR2B		DISP1
SP1		CFAP300
SOX9		ITGA8
SOD3		AP3B1
BMX		CCDC65
AKR1C3		CDK13
CDH1		SERPINB7
VAMP8		TIMELESS
MARCO		HERC2
TNFSF12		FOXH1
CX3CL1		RSPH1
DUSP1		PPP1R3F
ICOSLG		NEK9
SIRT1		CD247
CASP14		SLC16A7
PLD3		ARRDC1
PLXNB2		DRC1
TFIP11		ADAMTSL1
ALOX12B		CCDC114
ALOX15		ADIPOQ
IL27		GRAP2
MTOR		POM121L2
FUT2		MAP4K4
ACKR1		FHL5
GABPA		AKAP6
QPCT		ADAMTS4
FLT4		SEC24C
TRIM32		SH3PXD2A
AGXT		LPIN2
EGR2		GREB1
ENO1		PRORP
EPAS1		RIPOR2
CERS3		TESPA1
ERBB2		ZBTB39
AKT1		CXCR6
ESRRB		CHIT1
ETS1		ADRA1A
ALB		ADRA2B
ALCAM		GPR42
F3		IL15
ALDH1A1		MPO
FAP		PLG
PART1		ANO1
RNF19A		SSTR4
PLA2G4D		TPI1
CXCL17		LPAR2
VSTM1		NAT2
ANGPT2		NOD1
GPT		LTB4R
FLVCR1		AKT1
RGCC		GC
GRP		HIF1A
GZMB		PCDH1
ANXA1		TLR7
HCLS1		PPARG
PLA2G2E		SLC52A1
HSD11B1		PTGS1
HSPA4		VCAM1
ABO		HAVCR2
GLI2		NR1I2
SGSM3		CD28
AMBP		WDHD1
SOSTDC1		CHRM3
SH2B1		OXER1
POLDIP2		FCGR3A
NAT9		CXCR3
PTPN22		IL16
PHGDH		MIR21
AMELX		MMP12
GEM		ISYNA1
NPTN		IL23A
SIGLEC7		ACTB
NAAA		CCL20
IL17B		STAT1
DESI1		CAMP
TNC		SOCS3
DSC1		CD38
ADA		CCR1
OGA		CCN2
CYSLTR1		DPP4
C1QL1		AGT
CKAP4		EPHB2
SLC27A4		ESR1
KLK11		FCER1A
RAB31		AKR1B1
PSIP1		FN1
IRAK3		FOS
LINC02605		FOSB
CHRNA4		IL27
EFHC1		IL19
MARCHF3		HSPA4
CYP2R1		IL9R
MTCO2P12		ITGB3
SIRT1-AS		JUN
AHSA1		JUNB
TRAP		JUND
ABCB6		MIR221
DNM1L		MRC1
IL18BP		MUC1
COMETT		PHF11
LRPPRC		IL17D
PDZK1IP1		LTB4R2
ADAM10		RNASE2
TNIP1		CXCL12
TUBB4B		SMPD1
LINC02210-CRHR1		TIMP1
UBD		CCR2
CXCL13		EPX
IFITM2		PLA2G10
CCR6		CD34
CCR8		CCL27
CTSH		CYP2R1
CTSV		AGXT
CCDC80		FCGR3B
CUX1		FKBP5
CYMD		MMRN1
CYP2D6		ALOX15
CYP27A1		HDAC1
SLC35G1		NRG1
CYP27B1		CXCR2
TMTC2		IL13RA1
CD55		IRF1
SARDH		IL31
DNMT1		LGALS3
CTSE		SMAD2
CTRL		KITLG
IL23R		IL17RB
LTB4R		MAPK8
RPTN		IL21
COL6A2		S100A8
COL6A3		CCL13
RBM45		SOD2
COL6A6		SPP1
ADM		TGFB2
CLDN3		C3
CRABP2		CD1D
CRHR1		IL32
CRK		ADAM8
CSF1		TNFSF13B
MUC15		IRAK3
CST6		ADCY9
SLC26A3		MRGPRX3
OSM		MRGPRX4
PF4		CMA1
PFDN4		COL4A5
PGD		GPR151
ABCB1		CPA3
SERPINA1		CREB1
PI3		CRHR1
PIK3R1		CSF3
PKP2		CX3CR1
PLCB3		CYP2C19
IL17D		CYP24A1
UBASH3A		CYP27B1
PLG		DEFB1
TLR9		DUSP1
TREM1		EGR1
ERAP1		ELANE
RTEL1		EPHX1
PDZK1		F3
ALDH7A1		GPRC6A
PAEP		FGF2
COL5A3		SIRT1
IL20		LPAR3
IL21R		IL17RA
TRAT1		MRGPRX1
CKLF		GCG
PDC		IFNL1
TNFRSF12A		H19
PDE4B		LAMA1
PDE4D		GSTA1
PDE7A		HLA-DRA
EMCN		HRH1
PDYN		IL7
KRT20		IL11
ZDHHC13		IL13RA2
RETN		ITGB4
LXN		ITK
BACH1		LEPR
SLURP1		LGALS9
PTGDR		MIR126
PTH		MIR145
KIDINS220		MAS1
PTPN6		VN1R17P
PTPRD		GPR166P
RASA1		MTHFR
RBP2		MYD88
BCL2		ATP5F1A
BCL2A1		PLA2G2A
RELA		SERPINF2
KLK6		POMC
PRSS3		SAGE1
IL36G		MAPK3
UGT1A9		TRPV4
PPARG		LGR6
PPBP		NPS
FEV		SERPINB3
CDKAL1		SERPINB4
MCUB		SCD
SLC6A15		CCL18
ITLN1		CX3CL1
PRPF40A		ECSCR
FAR2		ST2
IL26		TNFAIP3
SELENOS		TPT1
PSENEN		MUC5B
AZGP1		POTEF
RHCE		TNFRSF4
ORM1		TRPM8
NLRP10		TNFAIP8L2
ANOS1		CD276
SBSN		SLC2A10
KIR3DL1		FZD4
KLK1		CASP1
KRT10		MBD2
KRT14		TIMD4
NPSR1		CD19
KRT17		ENTPD1
LBR		FAM13A
LCN2		ADAM10
LGALS1		TUBB4B
FADS1		RACK1
SMIM10L2A		FSTL1
JAK3		CHRM1
ITGAM		CLC
IRAK2		GSTO2
LINC01193		CMD1B
JCHAIN		CCR7
RBPJ		ADH5
FASLG		COX8A
IL2RB		CPOX
IL5RA		CYBA
IL7		DECR1
CXCR2		EGF
IL10RB		FCGR2B
IL12A		FDXR
IL12B		FKBP4
IL12RB2		ATF6
IL13RA1		FLNC
IL15RA		TNFRSF13B
LTA		GAPDH
LTB		GGT1
ASTN1		SIGLEC8
MYC		ABO
NAP1L2		ANGPT1
NEUROD1		GSTM2
NFE2L2		HLX
NM		HP
NOS1		APOA1
NOTCH2		IGF1
NPM1		IGF1R
NTF4		LINC01193
NTRK1		IGHG3
NTS		APRT
NTSR1		IL12A
OAS2		IRAK1
COX2		IRF5
COX1		ITGAM
KPRP		JAK3
LTF		LAG3
MIR10A		LIF
MIR143		LTB
MIR223		MIR152
MIR93		MIR19A
TNFSF12-TNFSF13		ARSA
STS		MFAP1
MAOB		MMP2
MBL2		MUC2
MBP		NEUROD1
CXCL9		NFKB1
MPO		NM
MRC1		P2RX7
MAPK14		SERPINB2
MIR424		ACP1
IFNL3		PLAUR
VNN2		TREM1
SLC11A1		PON1
VNN1		PTPA
RELB		PRKCA
TRAF3IP2		AXL
NFKBIZ		PTAFR
NFKBIA		PTGER4
MFN2		KIDINS220
LINC00824		PTPN11
TSBP1-AS1		RAC1
RASIP1		MOK
PUS10		CCND1
PTPRN2		RGS2
DDX39B		S100A9
RNF111		CCL19
ANKRD11		CCL21
BRAF		SELE
PPP2R3C		CRLF2
TNFRSF6B		IFIH1
ZGLP1		SMARCA4
TCHH		SOAT1
ATP6V1G2-DDX39B		TACR2
RTEL1-TNFRSF6B		THBS1
CDK13		TSPO
XIRP2-AS1		TRAF6
ZNF341		YY1
FAM177A1		CXCR4
KCNJ11		CALCA
CHROMR		ELP1
TSBP1		TP63
IFIH1		BECN1
NEK9		MS4A3
SNHG32		COX5A
HSPA9		CD48
TNXB		CD68
MYT1L		CD69
PRKAG2		HDAC9
CHST8		CDC42
ZC3H12D		CDH1
HLA-B		SIGLEC14
IL1R1		MIR744
MGMT		HDAC6
PUDPP2		LINC01672
IKZF3		ABCB6
XIRP2		PGR-AS1
SMPD2		LRPPRC
LORICRIN		EBI3
HMOX1		RAMP1
CALCA		CDKN1B
DMKN		LOC102723996
CD79A		SEMA3A
ITCH		KAT5
SMPD1		AGR2
TIMP1		STIP1
TNFSF13		CKAP4
CD1D		PRRT2
C3		CHRM2
TNFSF18		CHRNA3
CASP3		SLC26A9
ADM2		FCRL3
FCGRT		RASGRP4
ESR1		MRGPRX2
NAT2		CLU
HIF1A		FRMD6
GLS		COL4A3
RABGEF1		DCBLD2
NQO1		GNPDA2
ANP32B		ADM
CETN1		PPARGC1B
TLX1NB		ADORA2A
CDKN1A		COL26A1
LOC102723407		CR1
LOC102724971		CREBBP
NOD1		CRHR2
CTSL		CTSS
ADRB2		CYBB
CYP1A1		CYLD
DCD		CYP1A2
NGFR		CYP2B6
SDF4		DNASE1L3
NPY		SLC26A3
PPIA		ABCA1
PLAU		S1PR1
PLAUR		ELF5
IL10RA		EREG
HTR1A		F2R
HTR2A		ACSL3
IFNA2		PTK2B
KITLG		FBLN1
SMAD2		FCGRT
LOXL2		FGF1
MIR125B1		NLRP1
MIR21		FOXM1
KATNAL1		FOXO1
RGS7BP		FOXO3
		CEP68
		TPSD1
		BRD4
		FOSL2
		FPR2
		OPN3
		ALPL
		ACKR1
		TAC4
		ARIH1
		ALRH
		LRRC32
		GATA1
		FBXO8
		EHF
		GJA1
		ACAD8
		LAT
		AGO2
		IFNL2
		RGMB
		FLVCR1
		ANPEP
		CD274
		CXCL1
		ANXA1
		ANXA2
		KCNIP3
		HLA-A
		AOAH
		HMGCR
		FOXA2
		HSPA1B
		HSP90AA1
		IGES
		APOE
		IGFBP3
		IGHG1
		IGHG2
		APP
		IL6ST
		IL12RB1
		TNFRSF9
		IDO1
		INPP4A
		INSRR
		IRF7
		JAK1
		KIT
		KLK1
		LAMA5
		ARNTL
		MIR142
		MIR192
		MIR200A
		MIR216A
		MIR22
		MARCKS
		MCAM
		MEFV
		MET
		CXCL9
		ACHE
		CD200
		ABCC1
		COX1
		MUSK
		MYC
		NFATC2
		NHS
		NOTCH1
		NTF4
		TNFRSF11B
		OSM
		ALDH7A1
		PEBP1
		NOX4
		IL21R
		MBL3P
		TAS2R14
		PCBD1
		PCNA
		IRAK4
		CKLF
		CPA4
		BPIFA1
		TLR8
		PDCD1
		PECAM1
		SERPINE2
		PLD1
		PMCH
		PNOC
		TOLLIP
		PARP14
		PPARA
		DYM
		GIMAP5
		PRG2
		KLK15
		PRKCB
		EAF2
		USE1
		GABRQ
		PSMB6
		AICDA
		MIR499A
		PTPN6
		PTPRD
		PTPRE
		PVT1
		RAPSN
		ACE2
		SIGIRR
		RBP4
		RGS4
		BCL6
		ROS1
		RPE65
		FIQTL1
		RRBP1
		CLEC11A
		CCL1
		CCL3
		CCL3L1
		CXCL11
		XCL1
		SELL
		SELP
		SEMA4A
		ARHGEF28
		CLEC7A
		BCL11B
		UBE2Z
		SLC6A4
		GGTLC5P
		SLC8A1
		SMN1
		SMN2
		SNRNP70
		TAC3
		TAP1
		TCF7
		MIR625
		TRBV20OR9-2
		TEK
		TFF2
		TGFBR2
		TGM2
		THBD
		TLE4
		SERPING1
		TM7SF2
		TP53
		TPSAB1
		TRPC3
		GGTLC3
		GGT2
		TWIST1
		SFTPA2
		GGTLC4P
		TYRO3
		UVRAG
		EZR
		XBP1
		FTO
		EOS
		FSD1
		GSDMD
		NR4A3
		FLAD1
		TET1
		FOSL1
		ADAMTS12
		CRISPLD2
		FSD1L
		TAGLN2
		NR0B2
		IL1F10
		RETNLB
		ORAI1
		USO1
		SOCS1
		CBL
		TNFSF10
		TNFRSF14
		RIPK2
		VNN1
		FCGR2C
		MSC
		DNER
		CD163
		CD27
		TNFRSF8
		CLOCK
		CD44
		UBE3C
		SEMA3E
		HDAC4
		TLX1NB
		CDKN2B-AS1
		SRA1
		ZGLP1
		MIR943
		TNRC6C-AS1
		AOS
		LINC00882
		AAA1
		MIR3162
		MIR3065
		MUC22
		DNM1L
		ABCC9
		PARTICL
		PSC
		IL18BP
		PQBP1
		SPATA13-AS1
		LINC-ROR
		TSFM
		IFNL4
		CDH13
		LPCAT3
		WASF2
		EIF1
		RABEPK
		CDK9
		ABCC4
		CDKN1A
		FSTL3
		LOC102724197
		CDKN1C
		TP53COR1
		APBB3
		LANCL1
		CDKN3
		TUBA1B
		SPAG11B
		YAP1
		LRRN2
		IRAIN
		TAB1
		CLEC10A
		FST
		CEACAM5
		CAP1
		SEMA4D
		CIB2
		CIB1
		ATG7
		BATF
		ANP32B
		PROCR
		SORBS1
		TXNIP
		KHDRBS1
		CTCF
		CETN1
		EBP
		DLL3
		CFL1
		CHL1
		NES
		CCR9
		WASF3
		PGRMC1
		PPARGC1A
		CPSF4
		GADD45G
		RAB40B
		EBNA1BP2
		ILVBL
		SLC27A4
		LILRB4
		KLK11
		RCC1
		PIM2
		CHEK1
		CD160
		LOC111365141
		IL1RAPL1
		PSIP1
		CHM
		AKAP13
		CHML
		DUSP10
		EGLN3
		STX1B
		LINC02605
		SLCO2B1
		CHRNA5
		TXNRD3
		EFHC1
		MARCHF3
		CISH
		H3P28
		FOXP4
		RBP7
		NIBAN1
		MRGPRF
		HSPA12B
		TADA1
		CLN3
		H4-16
		MTFMT
		ABCC2
		TMEM219
		ADH1B
		CNGB1
		HSPB6
		RPTN
		CNR2
		COL6A1
		COL6A2
		COL9A1
		TMEM18
		COL9A2
		COL9A3
		COL11A2
		TMEM178A
		COMP
		CORT
		MUCL3
		CPB2
		CLDN4
		CR2
		CRH
		CRIP1
		HT
		DCANP1
		CRYGC
		CRYZ
		CSF1R
		MUC15
		CSF2RA
		PWAR1
		CST1
		ADRA1B
		CST2
		CST3
		SCGB1C1
		CST4
		CSTA
		DACT3
		NLRP4
		CTAA1
		PM20D1
		LELP1
		CTNNA1
		AANAT
		CTNND2
		CTSD
		CTSG
		CTSK
		CYP1A1
		CYP1B1
		ABCA13
		CYP3A7
		CYP2C8
		GRK2
		CYP2E1
		CYP2J2
		CYP3A4
		CYP3A5
		CYP11A1
		ADAM3A
		CYP27A1
		DAD1
		TMTC2
		DAG1
		GRASP
		DGKB
		SLC5A8
		DGKG
		FSIP1
		DDIT3
		DDX1
		DACT2
		AFA
		NUDT10
		SYNPO2
		DGUOK
		AFM
		DMD
		DMRT1
		DNTT
		ATN1
		TSC22D3
		GPR183
		S1PR3
		EDN2
		EFNA1
		AHSG
		MLKL
		EIF4E
		ELAVL2
		A2M
		CRYGEP
		ELN
		MARK2
		FLCN
		EMP1
		CTTN
		CRYBG1
		ENO1
		C9orf72
		EPHA3
		AKT2
		ESRRB
		ETS2
		ETV4
		ALCAM
		F10
		F13A1
		FABP4
		FABP1
		FANCC
		ALDH3A1
		THSD7A
		ALDH3A2
		FGF13
		FHL2
		TDGF1P6
		ADGRL1
		CD93
		PLA2R1
		SIRT2
		DKK1
		MYH15
		SPEN
		FAIM2
		FOXJ1
		TAB2
		FLT1
		FLT3LG
		ADGRL3
		FMR1
		ARHGEF12
		DICER1
		RBFOX2
		CDC42EP4
		DDX58
		CA14
		NUP62
		LY96
		ALK
		ALOX15B
		NR5A1
		FUT2
		FYN
		G6PD
		COL6A5
		TMEM196
		NEGR1
		SPDEF
		PAMR1
		RTTN
		SOSTDC1
		SH2B1
		AOC1
		MOXD1
		SPATS2L
		SETBP1
		SERBP1
		GAS6
		GATA2
		CLEC4E
		FBXO6
		AMELX
		SLC17A5
		SEC14L3
		AMH
		GHRH
		CBLIF
		CYFIP2
		FOXP1
		B3GAT1
		GLA
		SIGLEC9
		PDCD4
		GCLC
		GCLM
		PRPF19
		APOBEC3C
		SGSM3
		GLP1R
		MAT2B
		GNAO1
		GOT1
		CCR10
		XCR1
		MUC19
		PGP
		CAVIN1
		CXCL17
		DOK7
		GPR35
		ANK1
		FFAR3
		FFAR2
		GRK5
		TRAC
		GPX1
		GPX3
		DEXI
		GRN
		DBNL
		ORMDL2
		PYCARD
		GRM1
		TBK1
		CXCL2
		GRP
		PDIA3
		GSN
		GSPT1
		GSR
		GTF2H1
		GTF2H4
		CARD10
		CDIP1
		ACAA1
		EFEMP2
		GZMB
		HAS2
		HCCS
		ANXA4
		HEXB
		ANXA5
		ANXA6
		HIVEP1
		STOML2
		HLA-C
		HLA-DOA
		HLA-DQB2
		HLA-DRB4
		NR4A1
		FOXA1
		TAAR6
		HOXD13
		HPX
		HES1
		BIRC2
		HSF1
		BIRC3
		HSPA1A
		HSPA5
		XIAP
		HSPA9
		HSPB1
		HSPB2
		BIRC5
		HSP90AB1
		HSPD1
		HTR4
		IBD2
		ANKRD42
		ARMH1
		ID2
		IFNAR2
		IFNGR2
		IFRD1
		IGFBP1
		IGFBP4
		RBPJ
		FASLG
		CXCR1
		IL12RB2
		ING1
		INHA
		INHBA
		IRF2
		IRF3
		AR
		ITGA4
		ITGA7
		ITGAE
		ITGAL
		ITGB2
		ITGB7
		JAG2
		PTCHD3
		ENTPD8
		KCNMB1
		MALAT1
		KCNS3
		KDR
		KIR2DL4
		KLKB1
		KLRB1
		KLRD1
		THEMIS
		SERPINA13P
		KRT34
		LAMA4
		RPSA
		LBP
		LBR
		LCT
		LDLR
		LGALS1
		LGALS3BP
		LGALS7
		LIPA
		LMO2
		LINC01567
		RGS7BP
		LNPEP
		LOX
		LPA
		LRP1
		CYP4F3
		MIR10A
		MIR125A
		MIR132
		MIR133A1
		MIR139
		MIR140
		MIR143
		MIR149
		MIR17
		MIR185
		MIR19B1
		MIR20A
		MIR203A
		MIR206
		MIR210
		MIR212
		MIR214
		MIR223
		MIR23A
		MIR23B
		MIR25
		MIR29B1
		MIR29B2
		MIR29C
		MIR30A
		MIR31
		MIR34A
		MIR98
		NBR1
		ARRB2
		SMAD7
		MAFD1
		MAFD2
		STS
		MAP6
		MBP
		MC4R
		MCC
		CD46
		MDFI
		MAP3K1
		MFGE8
		CIITA
		MID1
		MMP7
		MMP8
		MMP13
		MMP19
		MIR323A
		MSD
		TARP
		MSR1
		MTNR1A
		MTTP
		TRIM37
		MYH11
		PPP1R12A
		ATF3
		ATF4
		CEACAM6
		ATM
		NEDD9
		NFATC1
		NFIA
		NFATC4
		NFIL3
		ATP12A
		NFKBIA
		NPPA
		ATP2A2
		ATP2A3
		NT5E
		NTF3
		NTS
		MIR378A
		MIR384
		ATP4A
		ODC1
		OGG1
		OPRK1
		CRNN
		OPRL1
		OXA1L
		OXTR
		PAFAH1B1
		PAK1
		ATP5F1B
		TAS2R10
		TRAT1
		INSIG2
		SDF4
		SLC45A2
		DCTN4
		CLDN18
		TIMMDC1
		TNFRSF12A
		DACT1
		KLRF1
		COMMD10
		PDE7A
		DTL
		PDGFA
		SCLY
		SIRT7
		SIRT6
		PDGFRA
		GDE1
		PDGFRB
		ENPP1
		GHRL
		CD244
		ADA2
		PF4
		PGD
		PGF
		PGR
		ABCB1
		PHEX
		PI3
		SERPINB6
		SERPINB10
		PIGR
		PIK3R1
		PLA2G1B
		PLCG1
		IL20RA
		PNN
		SEPTIN4
		SLC38A2
		PON2
		POR
		KRT20
		SMOX
		DLL4
		UGT1A6
		UGT1A1
		UGT1A3
		PPBP
		CTSA
		RNF111
		PPIA
		TRPM7
		PINX1
		TUG1
		MARCHF1
		PPP1R1A
		AVP
		SLC6A15
		NADSYN1
		GIMAP4
		IMPACT
		MEG3
		MIR448
		ZNF331
		H4C15
		BATF3
		MAML3
		ADCY10
		PAG1
		SELENOS
		APOBR
		NSFL1C
		MAPK9
		MAP2K3
		MAP2K7
		EIF2AK2
		PCDHA@
		PRNP
		CRTAM
		CTNNBL1
		CCL28
		ERO1B
		PSMA3
		UBQLN4
		CA10
		PSMC6
		C12orf4
		PSMD7
		SLURP1
		PTGER1
		PTGIR
		MIR20B
		PTH
		SCYL1
		SLC24A3
		MIR410
		MIR146B
		PTK2
		NUFIP2
		LSM2
		ACTA1
		PTS
		PTX3
		BAX
		CXCL16
		ZNF71
		RAB1A
		RAB5A
		RAB27A
		RAF1
		RAG1
		RARA
		RARRES2
		PLAAT4
		RASGRF1
		CACNG6
		GER
		HRH4
		RELA
		REN
		BCL2L1
		RFC2
		RHEBP1
		RHO
		BRD2
		IGAN1
		GAS5
		ROBO1
		RPLP0
		RPS3
		MIR483
		RPS20
		BDKRB1
		RYR2
		S100A1
		S100A4
		S100A5
		S100A12
		S100B
		SAA1
		SAA2
		SAT1
		SCN8A
		SCN10A
		CCL7
		CCL8
		CCL15
		BID
		CXCL5
		SRR
		SDC4
		SDF2
		ANKEF1
		ANO3
		BLK
		GFRA4
		VSIR
		ROBO3
		SFRP4
		SFRP5
		CXCR5
		FBRS
		SOX17
		SFSWAP
		CHST8
		HHIP
		SFTPC
		CSMD1
		SHBG
		GORASP1
		SMAP2
		ATPAF1
		ST6GAL1
		P2RY12
		SIX1
		SKP1
		MRPL44
		WNK1
		SLC2A1
		SLC6A7
		SPAG11A
		SCGB1C2
		LGALS7B
		GSTT2B
		SLC11A1
		SLC12A2
		BMPR1B
		SLC22A2
		SLC22A4
		BMPR2
		SLPI
		ZBTB10
		LYNX1
		SIGLEC1
		BNIP3
		H3P37
		SOD3
		SOX5
		SP1
		SPARC
		ST13
		STAT2
		STAT5A
		STATH
		STC1
		STIM1
		AURKA
		STK10
		STK11
		SULT1A3
		BSG
		BST1
		SYK
		SYT1
		ADAM17
		TADA2A
		TAGLN
		TAL1
		TAPBP
		BTF3P11
		TAZ
		TBL1X
		TBXAS1
		ELOC
		ELOB
		ELOA
		HNF1A
		MIR33B
		MIR590
		MIR629
		MIR638
		MIR92B
		BTK
		TRG
		TRGC1
		TERT
		TFF1
		TGFA
		TGFBR1
		TGFBR3
		TH
		THBS2
		TIMP2
		TJP1
		TLN1
		TLR5
		TNFRSF1A
		TNNI3
		TPR
		TRAF2
		C4A
		TRPC1
		TUFM
		C6
		TYRP1
		USF1
		USF2
		VAV1
		VLDLR
		BEST1
		VTN
		WNT1
		WNT7A
		WNT10B
		XDH
		XRCC1
		XRCC3
		ZFP36
		PTTG1IP
		ZIC1
		MZF1
		CA2
		TRIM26
		ZMYM2
		ZYX
		DDR1
		AIR
		DAP3
		SLC25A20
		GGCT
		AHNAK
		EFHD2
		CALB2
		SLC52A2
		EHMT1
		LPCAT1
		CALCR
		DOCK5
		ZC3H12A
		WDR26
		PDGFD
		KCNIP4
		PNPLA3
		ADAM12
		CALU
		SLC38A1
		VOPP1
		CDR3
[truncated: 375 more rows]
