# Supplementary material for: New Insight into Drugs to Alleviate Atopic March via Network Pharmacology-Based Analysis
Source: Curr Issues Mol Biol. 2022 May 18;44(5):2257–74. doi: 10.3390/cimb44050153 (PMC9164039; doi:10.3390/cimb44050153)
Supplement: Supplementary file 1 [file cimb-44-00153-s001.zip › Supplementary Table S2.csv]

Table S2: The DC-descending order of the number of 210 targets related to AM
No.	Target	DC	BC
1	CCL2	104	145.9
2	CXCL8	94	394.8
3	CCL5	87	33.8
4	CSF2	85	119.7
5	IL10	83	687.9
6	CTLA4	80	368.9
7	FOXP3	76	350.3
8	CD40	73	51.4
9	CD86	73	86.8
10	IL1B	73	737.2
11	CCL4	70	40.7
12	IFNG	69	394
13	CXCL10	68	106.6
14	EGFR	68	533.3
15	CD80	66	66.1
16	IL13	66	556.5
17	IL17A	66	219.8
18	CASP1	65	67.6
19	CCL20	63	42.4
20	CD28	63	24.6
21	CCL11	61	28.8
22	IL6	61	1146.9
23	IL2	57	397.9
24	CCL17	54	0
25	ICAM1	53	132.1
26	CXCR4	52	189.6
27	IL18	52	146.3
28	CCR2	51	52.7
29	IFNA1	51	104.1
30	GATA3	50	89
31	IL4	50	405.5
32	FN1	48	215
33	IL1A	47	72
34	CD163	45	48.9
35	HIF1A	44	225
36	BDNF	43	37
37	CXCL9	42	42.2
38	AHR	41	0
39	CCL7	41	0.1
40	CCR3	39	48
41	EDN1	39	35
42	JUN	38	432
43	IL5	37	195.4
44	HMGB1	36	16.2
45	CCL24	35	8.9
46	CCL26	34	4.1
47	IL12RB1	34	19.5
48	MMP9	34	197.1
49	CYBB	33	23.3
50	IL33	33	146.4
51	HAVCR2	29	66.3
52	CD14	28	13.1
53	IL12RB2	28	28.5
54	IL2RA	28	93.7
55	IL12B	27	6.1
56	ETS1	26	2.5
57	CXCR2	25	18.4
58	FAS	25	19.1
59	IL21	25	13.8
60	IDO1	24	1.6
61	IL23A	24	22.5
62	CCL13	23	0
63	IL1RN	22	8.4
64	IL22	22	21.9
65	IL23R	22	59.4
66	CHI3L1	21	26.3
67	IL18R1	21	23.1
68	NFKB1	21	45.1
69	PTGS2	21	233.9
70	IL1RL1	20	118.1
71	JAK1	20	145.3
72	ADAM17	19	14.7
73	DNMT1	19	5.1
74	MAPK1	19	99
75	NLRP3	19	55.4
76	DUSP1	18	0.2
77	HPGDS	18	297.9
78	PPARG	18	169.1
79	STAT1	18	388.9
80	ADRB2	17	68.7
81	CALCA	17	5.7
82	ICOS	17	1.8
83	IL2RB	17	29.7
84	NGF	17	42
85	STAT3	17	232.8
86	ADAM33	16	0
87	DPP4	16	15.3
88	FCER1A	16	6.2
89	HLA-DRB1	16	100.7
90	IL4R	16	132.9
91	IL7R	16	50.3
92	NOTCH1	16	47.9
93	HLA-B	15	97.5
94	NOS2	15	110
95	IL13RA2	14	13.3
96	NR3C1	14	26.4
97	PPARA	14	38.1
98	ADAM10	13	0
99	HLA-C	13	17.4
100	IL31	13	28.5
101	IL9	13	21
102	POMC	12	38.9
103	SIRT1	12	218.1
104	SMAD3	12	44.9
105	TLR2	12	93.2
106	TLR4	12	141.9
107	FLG	11	33.6
108	IFNA13	11	1.3
109	IL37	11	2.3
110	NOD1	11	80.6
111	NPY	11	19.6
112	SMAD2	11	15.1
113	SOCS1	11	13.6
114	SOCS3	11	23
115	STAT6	11	79.5
116	CYSLTR1	10	2.6
117	FCER1G	10	13.2
118	HLA-DQA1	10	29.2
119	HLA-DQB1	10	86.1
120	IL17D	10	6.9
121	OSM	10	16.7
122	TNF	10	411.1
123	CLEC16A	9	54.1
124	TLR1	9	9.2
125	BACH2	8	0
126	CLOCK	8	0
127	IL25	8	5.8
128	POSTN	8	3.9
129	TLR3	8	17.5
130	HAVCR1	7	0.8
131	IKZF3	7	11
132	IL32	7	1.6
133	NFATC2	7	156.7
134	SMAD7	7	5
135	TGFB1	7	44.4
136	TLR9	7	27.6
137	EMSY	6	0
138	DEFB1	6	0
139	EBI3	6	0
140	GSTP1	6	27.9
141	HNMT	6	7.9
142	HRH4	6	69.4
143	IL27	6	2.3
144	MS4A2	6	249
145	PLA2G1B	6	83.2
146	PLAU	6	0.2
147	PTGDR2	6	114.2
148	PTPN22	6	10.5
149	BCL2	5	1.8
150	F2RL1	5	0.5
151	GRP	5	1.3
152	MBL2	5	0
153	TLR5	5	2.8
154	CCR4	4	3.1
155	EPHB2	4	0.1
156	GSDMA	4	0.6
157	GSTK1	4	62.3
158	GSTM1	4	8.4
159	NPSR1	4	80.3
160	NR1I2	4	17.4
161	RNASE2	4	0.6
162	TAC1	4	8.2
163	TIMP1	4	4.9
164	COX2	3	0.1
165	PHF11	3	61.4
166	PLA2G7	3	95.4
167	RORA	3	54.8
168	TLR6	3	0.2
169	TNFAIP3	3	39.5
170	TNFRSF4	3	1.9
171	AGXT	2	0
172	ISG20	2	0.5
173	LRRC32	2	2.1
174	MTHFR	2	2.3
175	PPIA	2	1.9
176	RAD50	2	0
177	RNASE3	2	0.2
178	TNFSF4	2	4
179	ABCB6	1	0
180	ATXN2	1	0
181	CLDN4	1	0
182	JAZF1	1	0
183	KRT20	1	28.6
184	MIR21	1	0
185	LPP	1	0
186	MS4A1	1	0
187	ORAI1	1	0.6
188	PLB1	1	58.5
189	PTGDR	1	3.3
190	SCGB1A1	1	5.4
191	SIK3	1	0
192	SLC26A3	1	55
193	SPINK5	1	2
194	TAP1	1	113.7
195	TIMD4	1	9.2
196	TIMELESS	1	3.8
197	TRPV1	1	6
198	TWIST1	1	1.1
199	VDR	1	1
200	SLCO6A1	0	0
201	VEGFA	0	0
202	TRAF6	0	0
203	TSLP	0	0
204	VIP	0	0
205	YWHAZ	0	0
206	LBR	0	0
207	PSIP1	0	0
208	TAP2	0	0
209	PGM3	0	0
210	SOSTDC1	0	0
