# Supplementary material for: New Insight into Drugs to Alleviate Atopic March via Network Pharmacology-Based Analysis
Source: Curr Issues Mol Biol. 2022 May 18;44(5):2257–74. doi: 10.3390/cimb44050153 (PMC9164039; doi:10.3390/cimb44050153)
Supplement: Supplementary file 1 [file cimb-44-00153-s001.zip › Supplementary Table S3.csv]

Table S3: The top 30% DC-desending order of 65 targets extracted from Supplementary S2
No.	Target	DC	BC
1	CCL2	51	15
2	CCL5	46	12
3	CSF2	42	53.3
4	CCL4	42	9
5	CCL20	39	20.9
6	CTLA4	37	18
7	CD40	37	11.9
8	CASP1	37	4.8
9	CCL11	37	0
10	CXCL8	36	45
11	CCL17	36	0
12	CD86	35	11.9
13	CD28	35	8.8
14	CXCL10	33	22
15	CCR2	32	20.1
16	CD80	32	9.1
17	CD163	29	2.6
18	FOXP3	28	38.4
19	CCL7	28	0.1
20	CCR3	27	11.1
21	EGFR	24	49.1
22	CXCR4	23	25.3
23	CXCL9	23	7.6
24	AHR	23	0
25	BDNF	22	0
26	IL10	21	55.2
27	IFNG	21	36.4
28	CCL13	21	0
29	IFNA1	20	16.7
30	GATA3	20	11.6
31	ICAM1	19	19.4
32	CCL24	19	0.1
33	CCL26	19	0
34	FN1	18	10.3
35	CXCR2	18	8.4
36	CD14	18	0
37	IL13	17	18.8
38	IL17A	16	21.1
39	IL18	15	18.8
40	CYBB	15	7.8
41	HMGB1	15	2.7
42	FAS	15	2.1
43	HIF1A	14	10.5
44	IL12B	14	2.7
45	IL12RB1	14	2.4
46	IL1B	13	21.1
47	IL1A	13	11.4
48	HAVCR2	13	2.2
49	EDN1	13	1.8
50	IL12RB2	12	0.5
51	IL2	11	19.5
52	IDO1	10	0.1
53	IL21	8	1.9
54	ETS1	8	0
55	IL22	7	1.4
56	IL23A	6	1.2
57	IL1RN	6	0.5
58	IL4	4	5.9
59	IL2RA	4	3.3
60	IL33	4	0.8
61	IL23R	4	0.1
62	IL5	3	4.4
63	IL6	2	4.9
64	JUN	1	0.2
65	MMP9	0	0
