# Supplementary material for: New Insight into Drugs to Alleviate Atopic March via Network Pharmacology-Based Analysis
Source: Curr Issues Mol Biol. 2022 May 18;44(5):2257–74. doi: 10.3390/cimb44050153 (PMC9164039; doi:10.3390/cimb44050153)
Supplement: Supplementary file 1 [file cimb-44-00153-s001.zip › Supplementary Table S4.csv]

Table S4: The top 30% BC-desending order of 20 targets extracted from Supplementable S3
No.	Target	DC	BC
1	IL10	21	55.2
2	CSF2	42	53.3
3	EGFR	24	49.1
4	CXCL8	36	45
5	FOXP3	28	38.4
6	IFNG	21	36.4
7	CXCR4	23	25.3
8	CXCL10	33	22
9	IL17A	16	21.1
10	IL1B	13	21.1
11	CCL20	39	20.9
12	CCR2	32	20.1
13	IL2	11	19.5
14	ICAM1	19	19.4
15	IL18	15	18.8
16	IL13	17	18.8
17	CTLA4	37	18
18	IFNA1	20	16.7
19	CCL2	51	15
20	CCL5	46	12
